# Supplementary material for: Proteome analysis provides insights into sex differences in Holothuria Scabra
Source: PLoS One. 2024 Aug 29;19(8):e0301884. doi: 10.1371/journal.pone.0301884 (PMC11361572; doi:10.1371/journal.pone.0301884)
Supplement: S1 Table — (XLSX) [file pone.0301884.s005.xlsx]

## Sheet: Sheet1
22 of the corresponding genes for significantly difference proteins between ovaries and testis.
Gene	Description	log2FC	Trend	Pvalue
PIK49186.1	hypothetical protein BSL78_13967	10.0033	up	4.15e-06
BAJ41227.1	egg coat matrix protein	7.92446	up	9.99e-07
XP_013073410.1	EGF and pentraxin domain-containing protein 1-like	7.54027	up	1.55e-05
AAB92242.1	ovoperoxidase	7.52235	up	8.14e-05
XP_003726318.1	GDP-fucose protein O-fucosyltransferase 1 isoform X1	7.14414	up	5.05e-07
PIK39035.1	hypothetical protein BSL78_24131, partial	6.80973	up	0.000525
PIK39115.1	C-type lectin domain family 7 member A-like	6.80419	up	2.55e-06
PIK48450.1	heme-binding protein 2	6.5473	up	0.000248
PIK49839.1	folate receptor gamma	6.38133	up	1.56e-05
AAT01142.1	proteoliaisin, partial	6.37963	up	1.09e-05
XP_011675803.1	ATP-dependent RNA helicase cgh-1	6.04483	up	1.97e-07
PIK49192.1	enkurin	-6.10117	down	0.000189
XP_022107427.1	radial spoke head 1 homolog	-6.24921	down	0.000114
PIK58530.1	EF-hand domain-containing family member C2	-6.29442	down	0.000428
PIK56687.1	egg permeability glycoprotein	-6.30547	down	0.000744
XP_011667426.1	tektin-4 isoform X3	-6.36452	down	0.000353
PIK38778.1	radial spoke head protein 4-like A-like	-6.41209	down	7.07e-05
PIK55121.1	radial spoke head protein 9-like	-6.85095	down	1.51e-06
XP_022081732.1	creatine kinase U-type, mitochondrial-like	-7.08851	down	0.00033
PIK61874.1	nucleoside diphosphate kinase-like 5	-7.29379	down	1.53e-05
PIK57258.1	creatine kinase, flagellar isoform X1	-7.32068	down	0.00035
PIK40833.1	ADP, ATP carrier protein	-8.85668	down	0.000889
