# Supplementary material for: Proteome analysis provides insights into sex differences in Holothuria Scabra
Source: PLoS One. 2024 Aug 29;19(8):e0301884. doi: 10.1371/journal.pone.0301884 (PMC11361572; doi:10.1371/journal.pone.0301884)
Supplement: S2 Table — (XLSX) [file pone.0301884.s006.xlsx]

## Sheet: Sheet1
Gene	Description	Ov/Te log2FC	Pvalue	Trend
PNF35983.1	Glycogen synthase kinase-3 beta [Cryptotermes secundus]	#NAME?	0	down
PIK62658.1	putative regulator of microtubule dynamics protein 1 [Apostichopus japonicus]	#NAME?	0	down
XP_022091644.1	cilia- and flagella-associated protein 46-like isoform X7 [Acanthaster planci]	#NAME?	0	down
PIK57317.1	putative sperm-associated antigen 8-like [Apostichopus japonicus]	#NAME?	0	down
XP_787834.2	PREDICTED: testis-specific serine..threonine-protein kinase 1-like [Strongylocentrotus purpuratus]	#NAME?	0	down
PIK35656.1	putative transmembrane protein [Apostichopus japonicus]	#NAME?	0	down
PIK50784.1	ATP-binding cassette transporter subfamily G member 2a [Apostichopus japonicus]	#NAME?	0	down
PIK42111.1	putative ribosome-releasing factor 2, mitochondrial [Apostichopus japonicus]	#NAME?	0	down
PIK39195.1	putative myosin-11 [Apostichopus japonicus]	#NAME?	0	down
PIK43173.1	putative peroxisomal bifunctional enzyme-like [Apostichopus japonicus]	#NAME?	0	down
XP_011684159.1	PREDICTED: hyalin [Strongylocentrotus purpuratus]	Inf	0	up
XP_022080800.1	phosphatidylinositol 4-kinase type 2-beta-like [Acanthaster planci]	Inf	0	up
XP_011664118.1	PREDICTED: alpha-N-acetylgalactosaminidase isoform X2 [Strongylocentrotus purpuratus]	Inf	0	up
XP_022080772.1	STE20-like serine..threonine-protein kinase isoform X1 [Acanthaster planci]	Inf	0	up
PIK39728.1	putative lysosomal-associated transmembrane protein 4A [Apostichopus japonicus]	Inf	0	up
PIK49512.1	putative integral membrane protein DGCR2..IDD isoform X1 [Apostichopus japonicus]	Inf	0	up
PIK56360.1	putative vesicle-associated membrane protein 7 [Apostichopus japonicus]	Inf	0	up
PIK58762.1	putative solute carrier organic anion transporter family member 1A4 [Apostichopus japonicus]	Inf	0	up
PIK57785.1	putative ER membrane protein complex subunit 7 [Apostichopus japonicus]	Inf	0	up
PIK50796.1	putative cytochrome P450 4V2 [Apostichopus japonicus]	Inf	0	up
PIK49186.1	hypothetical protein BSL78_13967	10.0033	4.15e-06	up
BAJ41227.1	egg coat matrix protein	7.92446	9.99e-07	up
XP_013073410.1	PREDICTED: EGF and pentraxin domain-containing protein 1-like, partial	7.54027	1.55e-05	up
AAB92242.1	ovoperoxidase	7.52235	8.14e-05	up
XP_003726318.1	PREDICTED: GDP-fucose protein O-fucosyltransferase 1 isoform X1	7.14414	5.05e-07	up
PIK39035.1	hypothetical protein BSL78_24131, partial	6.80973	0.000525	up
PIK39115.1	putative C-type lectin domain family 7 member A-like	6.80419	2.55e-06	up
AAT01142.1	proteoliaisin, partial	6.37963	1.09e-05	up
XP_011677089.1	PREDICTED: 60S ribosomal protein L27 [Strongylocentrotus purpuratus]	4.53683	4.40857e-06	up
ABK32076.1	ribosomal protein S6 [Branchiostoma belcheri]	4.16374	0.000101714	up
XP_011678748.1	PREDICTED: inactive tyrosine-protein kinase 7 [Strongylocentrotus purpuratus]	3.80454	0.000265851	up
XP_783043.3	PREDICTED: 40S ribosomal protein S17 [Strongylocentrotus purpuratus]	3.7048	0.0012772	up
PIK35458.1	40S ribosomal protein S24 [Apostichopus japonicus]	3.63623	1.32574e-05	up
PIK53804.1	putative 60S ribosomal protein L6 isoform X2 [Apostichopus japonicus]	3.451	4.41694e-05	up
XP_022089419.1	laminin subunit alpha-like isoform X2 [Acanthaster planci]	3.44743	8.77285e-10	up
CEO96142.1	hypothetical protein PBRA_004832 [Plasmodiophora brassicae]	3.44505	4.61406e-06	up
XP_011506356.1	PREDICTED: 60S ribosomal protein L22-like [Ceratosolen solmsi marchali]	3.42448	0.000432278	up
PIK47043.1	40S ribosomal protein S16 [Apostichopus japonicus]	3.39476	0.00733911	up
PIK56991.1	putative 60S ribosomal protein L13a [Apostichopus japonicus]	3.38368	5.10036e-08	up
XP_022803616.1	sushi, von Willebrand factor type A, EGF and pentraxin domain-containing protein 1-like isoform X2 [Stylophora pistillata]	3.36661	4.12078e-07	up
PIK46091.1	putative 60S ribosomal protein L10 [Apostichopus japonicus]	3.35662	0.00138829	up
XP_783994.2	PREDICTED: syntenin-1 isoform X1 [Strongylocentrotus purpuratus]	3.32199	0.000142867	up
XP_022100452.1	40S ribosomal protein S4 [Acanthaster planci]	3.28476	4.74863e-05	up
XP_022093650.1	60S ribosomal protein L3-like [Acanthaster planci]	3.2103	4.04976e-06	up
PIK42161.1	putative 40S ribosomal protein S11-like [Apostichopus japonicus]	3.20447	4.78882e-06	up
PIK33073.1	putative 60S ribosomal protein RPL15 [Apostichopus japonicus]	3.17004	1.85751e-05	up
PIK39483.1	hypothetical protein BSL78_23675 [Apostichopus japonicus]	3.1256	0.000799986	up
XP_022093396.1	60S ribosomal protein L8 [Acanthaster planci]	3.12359	5.69934e-05	up
ABA29124.1	synaptotagmin I [Lytechinus variegatus]	3.11224	0.00244943	up
PIK36015.1	putative 60S ribosomal protein L19, partial [Apostichopus japonicus]	3.06468	0.00235044	up
PIK42641.1	putative double-stranded RNA-binding protein Staufen-like 1 isoform X2 [Apostichopus japonicus]	3.04465	1.82754e-07	up
XP_006825592.1	PREDICTED: 40S ribosomal protein SA-like [Saccoglossus kowalevskii]	3.04423	8.88418e-06	up
PIK55786.1	putative cytochrome b-c1 complex subunit 6, mitochondrial [Apostichopus japonicus]	-3.06626	6.38116e-05	down
XP_799013.1	PREDICTED: cytochrome b-c1 complex subunit 8-like [Strongylocentrotus purpuratus]	-3.14046	4.2188e-05	down
PIK33818.1	Histone H1 H5 domain containing protein [Apostichopus japonicus]	-3.19825	0.0020436	down
XP_001175485.3	PREDICTED: histone H4-like [Strongylocentrotus purpuratus]	-3.39238	0.000321476	down
P48557.1	RecName: Full=Histone H2B	-3.47343	0.00093499	down
PIK51162.1	histone L3 H2a [Apostichopus japonicus]	-3.58366	0.0022785	down
PIK43726.1	putative cytochrome b-c1 complex subunit Rieske, mitochondrial [Apostichopus japonicus]	-3.81294	4.72039e-05	down
PIK33818.1	Histone H1 H5 domain containing protein [Apostichopus japonicus]	-3.82465	0.00155487	down
PIK58146.1	putative histone H1.0-A-like [Apostichopus japonicus]	-3.96518	0.00938742	down
PIK33818.1	Histone H1 H5 domain containing protein [Apostichopus japonicus]	-4.38063	0.014339	down
EGD78231.1	histone H3 [Salpingoeca rosetta]	-4.62539	0.00312185	down
PIK49192.1	putative enkurin	-6.10117	0.000189	down
XP_022107427.1	radial spoke head 1 homolog	-6.24921	0.000114	down
PIK58530.1	putative EF-hand domain-containing family member C2	-6.29442	0.000428	down
PIK56687.1	egg permeability glycoprotein	-6.30547	0.000744	down
XP_011667426.1	PREDICTED: tektin-4 isoform X3	-6.36452	0.000353	down
PIK38778.1	putative radial spoke head protein 4-like A-like	-6.41209	7.07e-05	down
PIK58146.1	putative histone H1.0-A-like [Apostichopus japonicus]	-6.74659	0.00162512	down
PIK55121.1	putative radial spoke head protein 9-like	-6.85095	1.51e-06	down
XP_022081732.1	creatine kinase U-type, mitochondrial-like	-7.08851	0.00033	down
PIK61874.1	putative nucleoside diphosphate kinase-like 5	-7.29379	1.53e-05	down
PIK57258.1	putative creatine kinase, flagellar isoform X1	-7.32068	0.00035	down
PIK40833.1	putative ADP, ATP carrier protein	-8.85668	0.000889	down
