# Supplementary material for: Proteome analysis provides insights into sex differences in Holothuria Scabra
Source: PLoS One. 2024 Aug 29;19(8):e0301884. doi: 10.1371/journal.pone.0301884 (PMC11361572; doi:10.1371/journal.pone.0301884)
Supplement: S3 Table — (XLSX) [file pone.0301884.s007.xlsx]

## Sheet: Sheet1
Gene name	DAPs (log2 Fold Change)	qRT-PCR (log2 Fold Change)
XP_022091644.1	-28.7661	-2.32193
PIK57317.1	-29.5694	-1.73697
XP_011684159.1	33.2795	3.08746
XP_022080800.1	28.0578	3.32193
XP_011664118.1	25.7989	4.9542
XP_022080772.1	25.6608	3.15381
AAT01142.1	6.37963	3.70044
XP_022089419.1	3.44743	3.24793
PIK42641.1	3.04465	3.39232
